# Supplementary material for: Transformer-based fusion of radiomics-habitat and deep learning for assessing unruptured intracranial aneurysm instability
Source: Front Neurosci. 2026 Jun 17;20:1818110. doi: 10.3389/fnins.2026.1818110 (PMC13318966; doi:10.3389/fnins.2026.1818110)
Supplement: Supplementary file 2 [file Table_1.xlsx]

## Sheet: supplementary table1
n_clusters	ch_score	sc_score	db_score		Modelname	Accuracy	AUC	95% CI	Sensitivity	Specificity	PPV	NPV	F1	Task		Feature	Group	Mean ± SD	Median (Q1, Q3)	p-value		Rank	Feature Name	Feature Category	LASSO Coefficient
2	289809	0.332023	0.936086		Rad	0.762	0.829	0.7702 - 0.8871	0.751	0.782	0.639	0.863	0.692	Train		post_original_glrlm_HighGrayLevelRunEmphasis	Stable	127.436 ± 42.158	98.742 (61.358, 162.891)	0.018*		1	pre_original_gldm_SmallDependenceLowGrayLevelEmphasis	Global	0.062
3	295933	0.368212	0.910429		DenseNet169	0.855	0.872	0.8211 - 0.9245	0.821	0.889	0.781	0.912	0.802	Train			Unstable	183.521 ± 53.624	152.367 (103.684, 225.419)			2	post_original_glrlm_ShortRunLowGrayLevelEmphasis	Global	0.058
4	282165	0.328441	0.943754		Transformer	0.904	0.913	0.8682 - 0.9591	0.891	0.925	0.847	0.951	0.869	Train		original_gldm_HighGrayLevelEmphasis_h1	Stable	102.673 ± 31.462	91.458 (72.115, 123.742)	0.027*		3	original_glcm_MCC_h2	Habitat 2	0.054
5	242931	0.268365	1.1133		Rad	0.684	0.712	0.6045 - 0.8207	0.623	0.736	0.575	0.775	0.6	Val			Unstable	141.892 ± 38.915	122.573 (92.361, 174.285)			4	original_gldm_LargeDependenceLowGrayLevelEmphasis_h3	Habitat 3	0.051
6	218148	0.238335	1.22822		DenseNet169	0.786	0.807	0.7051 - 0.9109	0.835	0.773	0.675	0.899	0.748	Val		post_original_gldm_GrayLevelNonUniformity	Stable	62.341 ± 24.819	51.287 (31.452, 72.693)	0.119		5	original_glcm_Imc2_h2	Habitat 2	0.047
7	200808	0.239788	1.2079		Transformer	0.821	0.835	0.7364 - 0.9372	0.866	0.809	0.717	0.922	0.786	Val			Unstable	77.516 ± 32.647	63.742 (36.815, 102.458)			6	post_original_glszm_SmallAreaLowGrayLevelEmphasis	Global	0.043
8	186475	0.216847	1.26805													original_glcm_SumAverage_h2	Stable	16.842 ± 4.927	15.237 (10.458, 20.691)	0.007*		7	pre_original_glszm_SmallAreaLowGrayLevelEmphasis	Global	0.039
9	173884	0.208593	1.3006														Unstable	31.275 ± 7.816	28.451 (21.364, 36.782)			8	pre_original_gldm_LargeDependenceHighGrayLevelEmphasis	Global	0.035
																post_original_gldm_LargeDependenceEmphasis	Stable	8.237 ± 2.145	7.154 (5.236, 10.458)	0.036*		9	pre_original_shape_Elongation	Global	0.031
																	Unstable	12.569 ± 3.472	10.367 (6.452, 15.781)			10	original_glszm_LargeAreaHighGrayLevelEmphasis_h1	Habitat 1	0.026
																original_ngtdm_Strength_h2	Stable	9.125 ± 3.164	8.236 (5.367, 12.458)	0.048*		11	original_firstorder_10Percentile_h2	Habitat 2	0.022
																	Unstable	14.372 ± 4.829	12.154 (6.781, 18.692)			12	post_original_gldm_LargeDependenceHighGrayLevelEmphasis	Global	0.018
																post_original_glcm_JointAverage	Stable	9.346 ± 3.217	8.125 (5.237, 12.458)	0.039*		13	original_shape_Elongation_h1	Habitat 1	-0.012
																	Unstable	14.683 ± 4.913	12.367 (6.452, 18.791)
																post_original_ngtdm_Strength	Stable	4.672 ± 1.845	4.125 (2.367, 6.458)	0.297
																	Unstable	5.138 ± 2.016	4.672 (2.458, 7.125)
																DL_5	Stable	0.215 ± 0.682	0.042 (-0.458, 1.036)	0.263
																	Unstable	-0.287 ± 0.713	-0.415 (-1.023, 0.518)
																post_original_glcm_DifferenceAverage	Stable	3.642 ± 1.217	3.125 (2.136, 5.048)	0.147
																	Unstable	4.573 ± 1.438	4.012 (2.257, 6.134)

## Sheet: supplementary table2
Rank	Feature Name	Radiomic Definition	Clinical Interpretation (Plain Language)
1	post_original_glcm_JointAverage	The average intensity of co‑occurring pixel pairs in contrast‑enhanced images, reflecting the overall gray‑level distribution of the lesion	Reflects the overall signal uniformity of the enhanced aneurysm wall; higher values suggest more heterogeneous wall tissue
2	original_glcm_SumAverage_h2	The average summed intensity of pixel pairs in Habitat 2, quantifying regional gray‑level characteristics	Describes signal features in the contrast‑enhancing subregion of the aneurysm; associated with wall enhancement heterogeneity
3	post_original_ngtdm_Strength	A measure of local signal intensity variation in contrast‑enhanced images, reflecting tissue texture coarseness	Indicates local signal fluctuation of the enhanced wall; higher values imply more irregular wall texture
4	post_original_glcm_DifferenceAverage	The average intensity difference of adjacent pixel pairs in contrast‑enhanced images	Reflects local signal contrast within the aneurysm; higher values suggest greater spatial heterogeneity of the wall
5	post_original_glrlm_HighGrayLevelRunEmphasis	The distribution of continuous high‑intensity pixel runs in contrast‑enhanced images	Represents clustered high‑signal regions in the enhanced wall; linked to focal inflammatory enhancement
6	post_original_gldm_LargeDependenceEmphasis	The tendency of high‑intensity voxels to form large dependent clusters in contrast‑enhanced images	Indicates large homogeneous high‑signal areas; may correspond to extensive wall enhancement
7	original_gldm_HighGrayLevelEmphasis_h1	The proportion of high‑intensity voxels in Habitat 1	Reflects signal characteristics in the non‑enhancing aneurysm wall subregion
8	DL_5	The 5th principal component of deep learning features extracted from DenseNet169	A high‑dimensional imaging feature automatically learned by the model, reflecting complex morphological and textural patterns
9	original_ngtdm_Strength_h2	Local texture coarseness in Habitat 2	Quantifies texture irregularity in the enhancing aneurysm wall subregion
10	post_original_gldm_GrayLevelNonUniformity	The variability of voxel intensity distribution in contrast‑enhanced images	Reflects signal inhomogeneity of the entire enhanced aneurysm; higher values suggest more disorganized wall tissue
